# Supplementary material for: Chemical Fingerprinting, Antioxidant, and Anti-Inflammatory Potential of Hydroethanolic Extract of Trigonella foenum-graecum
Source: Antioxidants (Basel). 2022 Feb 11;11(2):364. doi: 10.3390/antiox11020364 (PMC8869320; doi:10.3390/antiox11020364)
Supplement: Supplementary file 1 [file antioxidants-11-00364-s001.zip]

Archive with 1 entries (1 files):
- antioxidants-1562213-supplementary.pdf
